# Supplementary material for: Four-Dimensional Magnetic Resonance Pulmonary Flow Imaging for Assessing Pulmonary Vasculopathy in Patients with Postcapillary Pulmonary Hypertension
Source: J Clin Med. 2025 Jan 31;14(3):929. doi: 10.3390/jcm14030929 (PMC11818231; doi:10.3390/jcm14030929)
Supplement: Supplementary file 1 [file jcm-14-00929-s001.zip]

Archive with 1 entries (1 files):
- jcm-3409158-supplementary.pdf
